# Supplementary material for: Seleno-Warfare against Cancer: Decoding Antitumor Activity of Novel Acylselenoureas and Se-Acylisoselenoureas
Source: Pharmaceutics. 2024 Feb 14;16(2):272. doi: 10.3390/pharmaceutics16020272 (PMC10891803; doi:10.3390/pharmaceutics16020272)
Supplement: Supplementary file 1 [file pharmaceutics-16-00272-s001.zip]

Archive with 1 entries (1 files):
- pharmaceutics-2824925-supplementary.pdf
